# Supplementary material for: Two haplotype-resolved genomes reveal important flower traits in bigleaf hydrangea (Hydrangea macrophylla) and insights into Asterid evolution
Source: Hortic Res. 2023 Nov 9;10(12):uhad217. doi: 10.1093/hr/uhad217 (PMC10734616; doi:10.1093/hr/uhad217)
Supplement: Web_Material_uhad217 [file web_material_uhad217.zip]

Archive with 7 entries (7 files):
- Figure S1.svg
- Figure S2.svg
- Figure S3.svg
- Figure S4.tif
- Figure S5.svg
- HydrangeaGenome_SuppFigures_v5.pdf
- Hydrangea_SuppTables_v4.pdf
